# Supplementary material for: Randomized controlled trial reveals no benefit to a 3-month delay in COVID-19 mRNA booster vaccine
Source: J Clin Invest. 2024 Jul 11;134(17):e181244. doi: 10.1172/JCI181244 (PMC11364387; doi:10.1172/JCI181244)
Supplement: Supporting data values [file jci-134-181244-s174.xlsx]

## Sheet: Figure 2A
Sample	Delayed, 3 mth prior	Delayed, D0		Sample	Immediate, D0
BST-01	20	20		BST-02	527.7
BST-03	20	20		BST-04	764.5
BST-05	386.2	445.5		BST-06	531.6
BST-07	20	20		BST-08	279.1
BST-09	139.8	91		BST-11	217.6
BST-10	230.4	260.1		BST-13	164.5
BST-12	941.1	4614.5		BST-16	390
BST-14	891.9	944.3		BST-18	88.6
BST-17	49.8	30.1		BST-20	112.3
BST-19	1309.2	1782.7		BST-21	1142.3
BST-22	20	20		BST-25	328.4
BST-23	206.9	126.8		BST-28	611.1
BST-30	840.2	518.8		BST-29	540.3
BST-34	92.1	86.8		BST-32	76.2
BST-37	57.6	59.1		BST-33	24.8
BST-38	1080.8	1416.4		BST-35	20
BST-39	702.2	426.7		BST-36	314.8
BST-41	410.3	330.2		BST-40	81.2
BST-43	721.4	527		BST-42	500.1
BST-49	663.2	822.7		BST-44	881.2
BST-50	260.9	142.8		BST-45	20
BST-26	55.2	24.2		BST-46	45.2
BST-31	20	41.4		BST-47	60.8
BST-48	20	20		BST-52	258

## Sheet: Figure 2B
Sample	3 mth prior	D0	D14	D84
BST-01	20	20	604.3	315.7
BST-03	20	20	215.1	130.8
BST-05	386.2	445.5	1688	935.2
BST-07	20	20	122.8	740.3
BST-09	139.8	91	2180.5	503.7
BST-10	230.4	260.1	1641.5	988.3
BST-12	941.1	4614.5	4256.5	2534.5
BST-14	891.9	944.3	2137
BST-17	49.8	30.1	4045.5	2208.5
BST-19	1309.2	1782.7	4090	3637.5
BST-22	20	20	528.7	201.1
BST-23	206.9	126.8	1192.9	1043.6
BST-30	840.2	518.8	1549	694
BST-34	92.1	86.8	964.4	679.3
BST-37	57.6	59.1	3867.5	2974.5
BST-38	1080.8	1416.4	2872.5	4218.5
BST-39	702.2	426.7	3420.5	1936.9
BST-41	410.3	330.2	1252.5	571.9
BST-43	721.4	527	1305.5
BST-49	663.2	822.7	3274	1144.5
BST-50	260.9	142.8	1546	670
BST-26	55.2	24.2	281.5	409.6
BST-31	20	41.4	376.9	143
BST-48	20	20	147.1

## Sheet: Figure 2C
Sample	D0	D14	D84	D168
BST-02	527.7	2892.5	1933.5	1433
BST-04	764.5	1223.5	841.8	511.5
BST-06	531.6	1933	1247	988.4
BST-08	279.1	547.4	205.4	136.4
BST-11	217.6	1807.5	1155.5	1088.8
BST-13	164.5	1821	2930
BST-16	390	1463	1913.5	1182.6
BST-18	88.6	521.4	521.1	466.2
BST-20	112.3	2944.5	3511	2172.5
BST-21	1142.3	2128.7	762.1	616.8
BST-25	328.4	1555	955.5	795.6
BST-28	611.1	3070	1970	1062.7
BST-29	540.3	4454	4619	3337.5
BST-32	76.2	377	139	50.7
BST-33	24.8	1849	1163	1113.8
BST-35	20	503.7	562.7	575.4
BST-36	314.8	1127	579.7	505.4
BST-40	81.2	978.7
BST-42	500.1	3528.5	2982.5	2725.5
BST-44	881.2	3878.5	2516	1896.5
BST-45	20	1128.5	232	208.9
BST-46	45.2	205.3	79.3	117.5
BST-47	60.8	1234.4	366.3	230.5
BST-52	258	1611	1649.5	1072

## Sheet: Figure 2D
Sample	Delayed D14		Sample	Immediate D14
BST-01	604.3		BST-02	2892.5
BST-03	215.1		BST-04	1223.5
BST-05	1688		BST-06	1933
BST-07	122.8		BST-08	547.4
BST-09	2180.5		BST-11	1807.5
BST-10	1641.5		BST-13	1821
BST-12	4256.5		BST-16	1463
BST-14	2137		BST-18	521.4
BST-17	4045.5		BST-20	2944.5
BST-19	4090		BST-21	2128.7
BST-22	528.7		BST-25	1555
BST-23	1192.9		BST-28	3070
BST-30	1549		BST-29	4454
BST-34	964.4		BST-32	377
BST-37	3867.5		BST-33	1849
BST-38	2872.5		BST-35	503.7
BST-39	3420.5		BST-36	1127
BST-41	1252.5		BST-40	978.7
BST-43	1305.5		BST-42	3528.5
BST-49	3274		BST-44	3878.5
BST-50	1546		BST-45	1128.5
BST-26	281.5		BST-46	205.3
BST-31	376.9		BST-47	1234.4
BST-48	147.1		BST-52	1611

## Sheet: Figure 2E
Sample	Delayed D84		Sample	Immediate D84
BST-01	315.7		BST-02	1933.5
BST-03	130.8		BST-04	841.8
BST-05	935.2		BST-06	1247
BST-07	740.3		BST-08	205.4
BST-09	503.7		BST-11	1155.5
BST-10	988.3		BST-13	2930
BST-12	2534.5		BST-16	1913.5
BST-14			BST-18	521.1
BST-17	2208.5		BST-20	3511
BST-19	3637.5		BST-21	762.1
BST-22	201.1		BST-25	955.5
BST-23	1043.6		BST-28	1970
BST-30	694		BST-29	4619
BST-34	679.3		BST-32	139
BST-37	2974.5		BST-33	1163
BST-38	4218.5		BST-35	562.7
BST-39	1936.9		BST-36	579.7
BST-41	571.9		BST-40
BST-43			BST-42	2982.5
BST-49	1144.5		BST-44	2516
BST-50	670		BST-45	232
BST-26	409.6		BST-46	79.3
BST-31	143		BST-47	366.3
BST-48			BST-52	1649.5

## Sheet: Figure 2F
Sample	Delayed, 3 mth prior	Delayed, D0		Sample	Immediate, D0
BST-01	20	20		BST-02	44
BST-03	20	20		BST-04	42.3
BST-05	34.2	73.7		BST-06	69.5
BST-07	20	20		BST-08	26.7
BST-09	29.1	24.4		BST-11	20
BST-10	24.3	20		BST-13	21.3
BST-12	72.1	305		BST-16	53.5
BST-14	48.3	45.2		BST-18	23.8
BST-17	20	20		BST-20	21.2
BST-19	175	192.2		BST-21	240.2
BST-22	20	20		BST-25	35.4
BST-23	42.1	27.8		BST-28	41.3
BST-30	107.6	62.6		BST-29	119.9
BST-34	20	20		BST-32	20
BST-37	20	20		BST-33	20
BST-38	195.2	150.7		BST-35	20
BST-39	125.3	76.8		BST-36	48.8
BST-41	130.2	79.4		BST-40	20
BST-43	24.3	20		BST-42	70.7
BST-49	151.3	145.6		BST-44	304.6
BST-50	20	20		BST-45	20
BST-26	20	20		BST-46	20
BST-31	20	20		BST-47	20
BST-48	20	20		BST-52	31.4

## Sheet: Figure 2G
Sample	3 mth prior	D0	D14	D84
BST-01	20	20	129.8	55.1
BST-03	20	20	20.5	20
BST-05	34.2	73.7	382.8	121.4
BST-07	20	20	20	69.2
BST-09	29.1	24.4	666.8	150.9
BST-10	24.3	20	309.3	166.6
BST-12	72.1	305	710.6	594.5
BST-14	48.3	45.2	426.2
BST-17	20	20	316.8	184
BST-19	175	192.2	1324	653.3
BST-22	20	20	83.3	28.6
BST-23	42.1	27.8	496.2	247.5
BST-30	107.6	62.6	294.7	90.7
BST-34	20	20	75.6	20
BST-37	20	20	492.6	628.7
BST-38	195.2	150.7	383.1	620.7
BST-39	125.3	76.8	556.2	288.5
BST-41	130.2	79.4	643	194.3
BST-43	24.3	20	239.1
BST-49	151.3	145.6	654.5	291.4
BST-50	20	20	158.3	61
BST-26	20	20	128.2	54.3
BST-31	20	20	129.2	23.5
BST-48	20	20	29

## Sheet: Figure 2H
Sample	D0	D14	D84	D168
BST-02	44	364.3	156.2	119.2
BST-04	42.3	122.1	67.2	35.8
BST-06	69.5	440.5	301.6	176.3
BST-08	26.7	91.7	28	20
BST-11	20	477.8	214.1	165.3
BST-13	21.3	348.5	654.1
BST-16	53.5	368.1	327.9	249.6
BST-18	23.8	209.1	222.2	257.2
BST-20	21.2	1573	1973	1495
BST-21	240.2	426.4	208.5	135.8
BST-25	35.4	288.1	204.9	98.7
BST-28	41.3	670.6	453.8	265.4
BST-29	119.9	684	655.8	502.6
BST-32	20	136.9	37.8	20
BST-33	20	343.4	188.5	145
BST-35	20	32.3	119.5	211.3
BST-36	48.8	384.1	136.3	261.1
BST-40	20	173.4
BST-42	70.7	895.5	506	305.7
BST-44	304.6	3115	1493	1018.1
BST-45	20	179.3	20	20
BST-46	20	33.6	20	34.9
BST-47	20	282.6	78.4	34.7
BST-52	31.4	544.2	505.5	538

## Sheet: Figure 2I
Sample	Delayed D14		Sample	Immediate D14
BST-01	129.8		BST-02	364.3
BST-03	20.5		BST-04	122.1
BST-05	382.8		BST-06	440.5
BST-07	20		BST-08	91.7
BST-09	666.8		BST-11	477.8
BST-10	309.3		BST-13	348.5
BST-12	710.6		BST-16	368.1
BST-14	426.2		BST-18	209.1
BST-17	316.8		BST-20	1573
BST-19	1324		BST-21	426.4
BST-22	83.3		BST-25	288.1
BST-23	496.2		BST-28	670.6
BST-30	294.7		BST-29	684
BST-34	75.6		BST-32	136.9
BST-37	492.6		BST-33	343.4
BST-38	383.1		BST-35	32.3
BST-39	556.2		BST-36	384.1
BST-41	643		BST-40	173.4
BST-43	239.1		BST-42	895.5
BST-49	654.5		BST-44	3115
BST-50	158.3		BST-45	179.3
BST-26	128.2		BST-46	33.6
BST-31	129.2		BST-47	282.6
BST-48	29		BST-52	544.2

## Sheet: Figure 2J
Sample	Delayed D84		Sample	Immediate D84
BST-01	55.1		BST-02	156.2
BST-03	20		BST-04	67.2
BST-05	121.4		BST-06	301.6
BST-07	69.2		BST-08	28
BST-09	150.9		BST-11	214.1
BST-10	166.6		BST-13	654.1
BST-12	594.5		BST-16	327.9
BST-14			BST-18	222.2
BST-17	184		BST-20	1973
BST-19	653.3		BST-21	208.5
BST-22	28.6		BST-25	204.9
BST-23	247.5		BST-28	453.8
BST-30	90.7		BST-29	655.8
BST-34	20		BST-32	37.8
BST-37	628.7		BST-33	188.5
BST-38	620.7		BST-35	119.5
BST-39	288.5		BST-36	136.3
BST-41	194.3		BST-40
BST-43			BST-42	506
BST-49	291.4		BST-44	1493
BST-50	61		BST-45	20
BST-26	54.3		BST-46	20
BST-31	23.5		BST-47	78.4
BST-48			BST-52	505.5

[truncated: 207 more sheets: Figure 2K, Figure 2L, Figure 2M, Figure 2N, Figure 3A, Figure 3B, Figure 3C, Figure 3D, Figure 3E, Figure 3F, Figure 3G, Figure 3H, Figure 3I, Figure 3J, Figure 3K, Figure 3L, Figure 3M, Figure 3N, Figure 3O, Figure 3P …]
